# Supplementary material for: Different Long-Term Nutritional Regimens of Drosophila melanogaster Shape Its Microbiota and Associated Metabolic Activity in a Sex-Specific Manner
Source: Insects. 2025 Feb 1;16(2):141. doi: 10.3390/insects16020141 (PMC11856610; doi:10.3390/insects16020141)
Supplement: Supplementary file 1 [file insects-16-00141-s001.zip]

Archive with 13 entries (13 files):
- BioSampleObjects.txt
- BioSampleObjectsURLs.txt
- Table S1. alpha-diversity-kruskal-wallis-pairwise-Diet.xlsx
- Table S10. beta-diversity-weighted-unifrac-Diet-significance_permanova-pairwise.xlsx
- Table S11. beta-diversity-weighted-unifrac-Sex-Diet-significance_permanova-pairwise.xlsx
- Table S2. alpha-diversity-kruskal-wallis-pairwise-Sex.xlsx
- Table S3. alpha-diversity-kruskal-wallis-pairwise-Sex-Diet.xlsx
- Table S4. ancom-percent-abundances-Diet.xlsx
- Table S5. ancom-percent-abundances-Sex.xlsx
- Table S6. ancom-percent-abundances-Sex-Diet.xlsx
- Table S7. ancom-W-scores-Diet.xlsx
- Table S8. ancom-W-scores-Sex.xlsx
- Table S9. ancom-W-scores-Sex-Diet.xlsx
