# Supplementary material for: Different Long-Term Nutritional Regimens of Drosophila melanogaster Shape Its Microbiota and Associated Metabolic Activity in a Sex-Specific Manner
Source: Insects. 2025 Feb 1;16(2):141. doi: 10.3390/insects16020141 (PMC11856610; doi:10.3390/insects16020141)
Supplement: Supplementary file 1 [file insects-16-00141-s001.zip › BioSampleObjects.txt]

Accession	Sample Name	SPUID	Organism	Tax ID	Isolate
SAMN46288862	Sample1_1	Sample1_1	Drosophila melanogaster	7227	missing
SAMN46288863	Sample1_2	Sample1_2	Drosophila melanogaster	7227	missing
SAMN46288864	Sample1_3	Sample1_3	Drosophila melanogaster	7227	missing
SAMN46288865	Sample3_1	Sample3_1	Drosophila melanogaster	7227	missing
SAMN46288866	Sample3_2	Sample3_2	Drosophila melanogaster	7227	missing
SAMN46288867	Sample3_3	Sample3_3	Drosophila melanogaster	7227	missing
SAMN46288868	Sample5_1	Sample5_1	Drosophila melanogaster	7227	missing
SAMN46288869	Sample5_2	Sample5_2	Drosophila melanogaster	7227	missing
SAMN46288870	Sample5_3	Sample5_3	Drosophila melanogaster	7227	missing
SAMN46288871	Sample7_1	Sample7_1	Drosophila melanogaster	7227	missing
SAMN46288872	Sample7_2	Sample7_2	Drosophila melanogaster	7227	missing
SAMN46288873	Sample7_3	Sample7_3	Drosophila melanogaster	7227	missing
SAMN46288874	Sample9_1	Sample9_1	Drosophila melanogaster	7227	missing
SAMN46288875	Sample9_2	Sample9_2	Drosophila melanogaster	7227	missing
SAMN46288876	Sample2_1	Sample2_1	Drosophila melanogaster	7227	missing
SAMN46288877	Sample2_2	Sample2_2	Drosophila melanogaster	7227	missing
SAMN46288878	Sample2_3	Sample2_3	Drosophila melanogaster	7227	missing
SAMN46288879	Sample4_1	Sample4_1	Drosophila melanogaster	7227	missing
SAMN46288880	Sample4_2	Sample4_2	Drosophila melanogaster	7227	missing
SAMN46288881	Sample4_3	Sample4_3	Drosophila melanogaster	7227	missing
SAMN46288882	Sample6_1	Sample6_1	Drosophila melanogaster	7227	missing
SAMN46288883	Sample6_2	Sample6_2	Drosophila melanogaster	7227	missing
SAMN46288884	Sample6_3	Sample6_3	Drosophila melanogaster	7227	missing
SAMN46288885	Sample8_1	Sample8_1	Drosophila melanogaster	7227	missing
SAMN46288886	Sample8_2	Sample8_2	Drosophila melanogaster	7227	missing
SAMN46288887	Sample8_3	Sample8_3	Drosophila melanogaster	7227	missing
SAMN46288888	Sample10_2	Sample10_2	Drosophila melanogaster	7227	missing
SAMN46288889	Sample10_3	Sample10_3	Drosophila melanogaster	7227	missing
