# Supplementary material for: Different Long-Term Nutritional Regimens of Drosophila melanogaster Shape Its Microbiota and Associated Metabolic Activity in a Sex-Specific Manner
Source: Insects. 2025 Feb 1;16(2):141. doi: 10.3390/insects16020141 (PMC11856610; doi:10.3390/insects16020141)
Supplement: Supplementary file 1 [file insects-16-00141-s001.zip › BioSampleObjectsURLs.txt]

Object IDs and corresponding URLs:

46288862: https://www.ncbi.nlm.nih.gov/sra/46288862
46288863: https://www.ncbi.nlm.nih.gov/sra/46288863
46288864: https://www.ncbi.nlm.nih.gov/sra/46288864
46288865: https://www.ncbi.nlm.nih.gov/sra/46288865
46288866: https://www.ncbi.nlm.nih.gov/sra/46288866
46288867: https://www.ncbi.nlm.nih.gov/sra/46288867
46288868: https://www.ncbi.nlm.nih.gov/sra/46288868
46288869: https://www.ncbi.nlm.nih.gov/sra/46288869
46288870: https://www.ncbi.nlm.nih.gov/sra/46288870
46288871: https://www.ncbi.nlm.nih.gov/sra/46288871
46288872: https://www.ncbi.nlm.nih.gov/sra/46288872
46288873: https://www.ncbi.nlm.nih.gov/sra/46288873
46288874: https://www.ncbi.nlm.nih.gov/sra/46288874
46288875: https://www.ncbi.nlm.nih.gov/sra/46288875
46288876: https://www.ncbi.nlm.nih.gov/sra/46288876
46288877: https://www.ncbi.nlm.nih.gov/sra/46288877
46288878: https://www.ncbi.nlm.nih.gov/sra/46288878
46288879: https://www.ncbi.nlm.nih.gov/sra/46288879
46288880: https://www.ncbi.nlm.nih.gov/sra/46288880
46288881: https://www.ncbi.nlm.nih.gov/sra/46288881
46288882: https://www.ncbi.nlm.nih.gov/sra/46288882
46288883: https://www.ncbi.nlm.nih.gov/sra/46288883
46288884: https://www.ncbi.nlm.nih.gov/sra/46288884
46288885: https://www.ncbi.nlm.nih.gov/sra/46288885
46288886: https://www.ncbi.nlm.nih.gov/sra/46288886
46288887: https://www.ncbi.nlm.nih.gov/sra/46288887
46288888: https://www.ncbi.nlm.nih.gov/sra/46288888
46288889: https://www.ncbi.nlm.nih.gov/sra/46288889
