# Supplementary material for: Different Long-Term Nutritional Regimens of Drosophila melanogaster Shape Its Microbiota and Associated Metabolic Activity in a Sex-Specific Manner
Source: Insects. 2025 Feb 1;16(2):141. doi: 10.3390/insects16020141 (PMC11856610; doi:10.3390/insects16020141)
Supplement: Supplementary file 1 [file insects-16-00141-s001.zip › Table S1. alpha-diversity-kruskal-wallis-pairwise-Diet.xlsx]

## Sheet: kruskal-wallis-pairwise-Diet
Group 1	Group 2	H	p-value	q-value
Apple (n=4)	Banana (n=6)	0.727273	0.393769	0.437521
Apple (n=4)	Carrot (n=6)	6.54545	0.0105152	0.0350508
Apple (n=4)	Standard (n=6)	0.181818	0.669815	0.669815
Apple (n=4)	Tomato (n=6)	3.68182	0.0550088	0.0916814
Banana (n=6)	Carrot (n=6)	8.30769	0.00394775	0.0197388
Banana (n=6)	Standard (n=6)	2.07692	0.149541	0.213631
Banana (n=6)	Tomato (n=6)	5.02564	0.0249747	0.0624367
Carrot (n=6)	Standard (n=6)	8.30769	0.00394775	0.0197388
Carrot (n=6)	Tomato (n=6)	1.25641	0.262332	0.327915
Standard (n=6)	Tomato (n=6)	3.69231	0.0546639	0.0916814
