# Supplementary material for: Different Long-Term Nutritional Regimens of Drosophila melanogaster Shape Its Microbiota and Associated Metabolic Activity in a Sex-Specific Manner
Source: Insects. 2025 Feb 1;16(2):141. doi: 10.3390/insects16020141 (PMC11856610; doi:10.3390/insects16020141)
Supplement: Supplementary file 1 [file insects-16-00141-s001.zip › Table S10. beta-diversity-weighted-unifrac-Diet-significance_permanova-pairwise.xlsx]

## Sheet: weighted-unifrac-Diet-significa
Group 1	Group 2	Sample size	Permutations	pseudo-F	p-value	q-value
Apple	Banana	10	999	0.369976	0.938	0.938
Apple	Carrot	10	999	2.87353	0.078	0.156667
Apple	Standard	10	999	0.876842	0.404	0.505
Apple	Tomato	10	999	2.0946	0.165	0.235714
Banana	Carrot	12	999	2.91797	0.005	0.05
Banana	Standard	12	999	0.645626	0.68	0.755556
Banana	Tomato	12	999	1.89896	0.085	0.156667
Carrot	Standard	12	999	3.77416	0.023	0.0766667
Carrot	Tomato	12	999	2.58656	0.018	0.0766667
Standard	Tomato	12	999	2.32458	0.094	0.156667
