# Supplementary material for: Different Long-Term Nutritional Regimens of Drosophila melanogaster Shape Its Microbiota and Associated Metabolic Activity in a Sex-Specific Manner
Source: Insects. 2025 Feb 1;16(2):141. doi: 10.3390/insects16020141 (PMC11856610; doi:10.3390/insects16020141)
Supplement: Supplementary file 1 [file insects-16-00141-s001.zip › Table S11. beta-diversity-weighted-unifrac-Sex-Diet-significance_permanova-pairwise.xlsx]

## Sheet: weighted-unifrac-Sex-Diet-signi
Group 1	Group 2	Sample size	Permutations	pseudo-F	p-value	q-value
Female-Apple	Female-Banana	5	999	0.711517	0.798	0.798
Female-Apple	Female-Carrot	5	999	13.4895	0.116	0.14875
Female-Apple	Female-Standard	5	999	8.80238	0.101	0.14875
Female-Apple	Female-Tomato	5	999	2.55998	0.098	0.14875
Female-Apple	Male-Apple	4	999	6.51974	0.329	0.344302
Female-Apple	Male-Banana	5	999	7.33432	0.102	0.14875
Female-Apple	Male-Carrot	5	999	6.97609	0.092	0.14875
Female-Apple	Male-Standard	5	999	1.29444	0.312	0.334286
Female-Apple	Male-Tomato	5	999	11.5925	0.116	0.14875
Female-Banana	Female-Carrot	6	999	3.93927	0.111	0.14875
Female-Banana	Female-Standard	6	999	3.35956	0.093	0.14875
Female-Banana	Female-Tomato	6	999	1.73529	0.095	0.14875
Female-Banana	Male-Apple	5	999	2.01782	0.178	0.205385
Female-Banana	Male-Banana	6	999	2.92827	0.115	0.14875
Female-Banana	Male-Carrot	6	999	3.09078	0.113	0.14875
Female-Banana	Male-Standard	6	999	1.03052	0.526	0.537955
Female-Banana	Male-Tomato	6	999	3.45977	0.106	0.14875
Female-Carrot	Female-Standard	6	999	22.6303	0.106	0.14875
Female-Carrot	Female-Tomato	6	999	3.73817	0.095	0.14875
Female-Carrot	Male-Apple	5	999	37.4195	0.096	0.14875
Female-Carrot	Male-Banana	6	999	23.5162	0.119	0.14875
Female-Carrot	Male-Carrot	6	999	10.8474	0.097	0.14875
Female-Carrot	Male-Standard	6	999	7.46783	0.096	0.14875
Female-Carrot	Male-Tomato	6	999	7.15973	0.113	0.14875
Female-Standard	Female-Tomato	6	999	4.67943	0.104	0.14875
Female-Standard	Male-Apple	5	999	10.7532	0.095	0.14875
Female-Standard	Male-Banana	6	999	6.24112	0.104	0.14875
Female-Standard	Male-Carrot	6	999	4.14797	0.106	0.14875
Female-Standard	Male-Standard	6	999	5.44765	0.103	0.14875
Female-Standard	Male-Tomato	6	999	18.3559	0.117	0.14875
Female-Tomato	Male-Apple	5	999	3.83079	0.199	0.218415
Female-Tomato	Male-Banana	6	999	4.15185	0.098	0.14875
Female-Tomato	Male-Carrot	6	999	3.95416	0.094	0.14875
Female-Tomato	Male-Standard	6	999	2.44556	0.089	0.14875
Female-Tomato	Male-Tomato	6	999	3.28365	0.199	0.218415
Male-Apple	Male-Banana	5	999	7.42134	0.108	0.14875
Male-Apple	Male-Carrot	5	999	4.96605	0.113	0.14875
Male-Apple	Male-Standard	5	999	4.10732	0.111	0.14875
Male-Apple	Male-Tomato	5	999	20.8028	0.105	0.14875
Male-Banana	Male-Carrot	6	999	2.15828	0.109	0.14875
Male-Banana	Male-Standard	6	999	4.66664	0.124	0.150811
Male-Banana	Male-Tomato	6	999	16.7702	0.106	0.14875
Male-Carrot	Male-Standard	6	999	5.31985	0.09	0.14875
Male-Carrot	Male-Tomato	6	999	7.91148	0.13	0.153947
Male-Standard	Male-Tomato	6	999	6.79932	0.115	0.14875
