# Supplementary material for: Different Long-Term Nutritional Regimens of Drosophila melanogaster Shape Its Microbiota and Associated Metabolic Activity in a Sex-Specific Manner
Source: Insects. 2025 Feb 1;16(2):141. doi: 10.3390/insects16020141 (PMC11856610; doi:10.3390/insects16020141)
Supplement: Supplementary file 1 [file insects-16-00141-s001.zip › Table S2. alpha-diversity-kruskal-wallis-pairwise-Sex.xlsx]

## Sheet: kruskal-wallis-pairwise-Sex
Group 1	Group 2	H	p-value	q-value
Female (n=14)	Male (n=14)	0.00844476	0.926781	0.926781
