# Supplementary material for: Different Long-Term Nutritional Regimens of Drosophila melanogaster Shape Its Microbiota and Associated Metabolic Activity in a Sex-Specific Manner
Source: Insects. 2025 Feb 1;16(2):141. doi: 10.3390/insects16020141 (PMC11856610; doi:10.3390/insects16020141)
Supplement: Supplementary file 1 [file insects-16-00141-s001.zip › Table S3. alpha-diversity-kruskal-wallis-pairwise-Sex-Diet.xlsx]

## Sheet: kruskal-wallis-pairwise-Sex-Die
Group 1	Group 2	H	p-value	q-value
Female-Apple (n=2)	Female-Banana (n=3)	3	0.0832645	0.110203
Female-Apple (n=2)	Female-Carrot (n=3)	3	0.0832645	0.110203
Female-Apple (n=2)	Female-Standard (n=3)	3	0.0832645	0.110203
Female-Apple (n=2)	Female-Tomato (n=3)	1.33333	0.248213	0.310266
Female-Apple (n=2)	Male-Apple (n=2)	0.6	0.438578	0.519369
Female-Apple (n=2)	Male-Banana (n=3)	0.333333	0.563703	0.576514
Female-Apple (n=2)	Male-Carrot (n=3)	3	0.0832645	0.110203
Female-Apple (n=2)	Male-Standard (n=3)	0.333333	0.563703	0.576514
Female-Apple (n=2)	Male-Tomato (n=3)	3	0.0832645	0.110203
Female-Banana (n=3)	Female-Carrot (n=3)	3.85714	0.0495346	0.0969155
Female-Banana (n=3)	Female-Standard (n=3)	3.85714	0.0495346	0.0969155
Female-Banana (n=3)	Female-Tomato (n=3)	3.85714	0.0495346	0.0969155
Female-Banana (n=3)	Male-Apple (n=2)	3	0.0832645	0.110203
Female-Banana (n=3)	Male-Banana (n=3)	3.85714	0.0495346	0.0969155
Female-Banana (n=3)	Male-Carrot (n=3)	3.85714	0.0495346	0.0969155
Female-Banana (n=3)	Male-Standard (n=3)	3.85714	0.0495346	0.0969155
Female-Banana (n=3)	Male-Tomato (n=3)	3.85714	0.0495346	0.0969155
Female-Carrot (n=3)	Female-Standard (n=3)	3.85714	0.0495346	0.0969155
Female-Carrot (n=3)	Female-Tomato (n=3)	3.85714	0.0495346	0.0969155
Female-Carrot (n=3)	Male-Apple (n=2)	3	0.0832645	0.110203
Female-Carrot (n=3)	Male-Banana (n=3)	3.85714	0.0495346	0.0969155
Female-Carrot (n=3)	Male-Carrot (n=3)	3.85714	0.0495346	0.0969155
Female-Carrot (n=3)	Male-Standard (n=3)	3.85714	0.0495346	0.0969155
Female-Carrot (n=3)	Male-Tomato (n=3)	3.85714	0.0495346	0.0969155
Female-Standard (n=3)	Female-Tomato (n=3)	0.428571	0.512691	0.576514
Female-Standard (n=3)	Male-Apple (n=2)	3	0.0832645	0.110203
Female-Standard (n=3)	Male-Banana (n=3)	3.85714	0.0495346	0.0969155
Female-Standard (n=3)	Male-Carrot (n=3)	3.85714	0.0495346	0.0969155
Female-Standard (n=3)	Male-Standard (n=3)	3.85714	0.0495346	0.0969155
Female-Standard (n=3)	Male-Tomato (n=3)	3.85714	0.0495346	0.0969155
Female-Tomato (n=3)	Male-Apple (n=2)	0.333333	0.563703	0.576514
Female-Tomato (n=3)	Male-Banana (n=3)	0.047619	0.827259	0.827259
Female-Tomato (n=3)	Male-Carrot (n=3)	0.428571	0.512691	0.576514
Female-Tomato (n=3)	Male-Standard (n=3)	3.85714	0.0495346	0.0969155
Female-Tomato (n=3)	Male-Tomato (n=3)	1.19048	0.275234	0.334743
Male-Apple (n=2)	Male-Banana (n=3)	0.333333	0.563703	0.576514
Male-Apple (n=2)	Male-Carrot (n=3)	3	0.0832645	0.110203
Male-Apple (n=2)	Male-Standard (n=3)	3	0.0832645	0.110203
Male-Apple (n=2)	Male-Tomato (n=3)	3	0.0832645	0.110203
Male-Banana (n=3)	Male-Carrot (n=3)	3.85714	0.0495346	0.0969155
Male-Banana (n=3)	Male-Standard (n=3)	3.85714	0.0495346	0.0969155
Male-Banana (n=3)	Male-Tomato (n=3)	3.85714	0.0495346	0.0969155
Male-Carrot (n=3)	Male-Standard (n=3)	3.85714	0.0495346	0.0969155
Male-Carrot (n=3)	Male-Tomato (n=3)	2.33333	0.12663	0.162811
Male-Standard (n=3)	Male-Tomato (n=3)	3.85714	0.0495346	0.0969155
