# Supplementary material for: Different Long-Term Nutritional Regimens of Drosophila melanogaster Shape Its Microbiota and Associated Metabolic Activity in a Sex-Specific Manner
Source: Insects. 2025 Feb 1;16(2):141. doi: 10.3390/insects16020141 (PMC11856610; doi:10.3390/insects16020141)
Supplement: Supplementary file 1 [file insects-16-00141-s001.zip › Table S4. ancom-percent-abundances-Diet.xlsx]

## Sheet: ancom-percent-abundances-Diet
Percentile	0	25	50	75	100	0	25	50	75	100	0	25	50	75	100	0	25	50	75	100	0	25	50	75	100
Group	Apple	Apple	Apple	Apple	Apple	Banana	Banana	Banana	Banana	Banana	Carrot	Carrot	Carrot	Carrot	Carrot	Standard	Standard	Standard	Standard	Standard	Tomato	Tomato	Tomato	Tomato	Tomato
d__Bacteria;p__Firmicutes;c__Bacilli;o__Paenibacillales;f__Paenibacillaceae	1	1	1	1	1	1	1	1	1	1	1	1	1	1	1	1	1	1	1	1	1	1	173.5	502.75	600
d__Bacteria;p__Proteobacteria;c__Gammaproteobacteria;o__Pseudomonadales;f__Pseudomonadaceae	1	1	579	1199.25	1326	618	861.75	910.5	1002.75	3279	1	1	207	542	591	1	3	119.5	360.5	538	7	10	6650.5	13408	15813
d__Bacteria;p__Firmicutes;c__Bacilli;o__Bacillales;f__Bacillaceae	1	1	1	1	1	1	1	1	1	1	1	1	636.5	1881	2127	1	1	940	2794	3854	1	1	187	442	634
d__Bacteria;p__Proteobacteria;c__Gammaproteobacteria;o__Xanthomonadales;f__Xanthomonadaceae	1	43	1152	2439.25	3016	238	315.25	492	905.75	1454	1	1	1	1	3	1	1	34.5	117.5	332	1	2.5	43.5	146.75	214
d__Bacteria;p__Proteobacteria;c__Alphaproteobacteria;o__Acetobacterales;f__Acetobacteraceae	8514	9171.75	16288	25419.8	32124	3246	4206.25	17530.5	33839	38116	4391	8497.25	18808	31886.2	43825	13862	23242.5	26033.5	30151.2	38291	1371	2124	4274.5	6519.5	9666
d__Bacteria;p__Actinobacteriota;c__Actinobacteria;o__Corynebacteriales;f__Corynebacteriaceae	1	1	25	61.5	99	1	1	1	1	1	6	7.75	21	93.5	145	1	23	52	75.75	271	1	1	13	31	66
d__Bacteria;p__Proteobacteria;c__Gammaproteobacteria;o__Burkholderiales;f__Comamonadaceae	1	1	45.5	94.25	107	1	68.25	75.5	83.5	116	1	1	1	1	6	1	1	350.5	831.25	1472	1	1	1	1	1
d__Bacteria;p__Proteobacteria;c__Gammaproteobacteria;o__Pseudomonadales;f__Moraxellaceae	5	408.5	13549	26974.8	28234	4680	5657.75	8289	10173.2	16884	1	1	3	12.5	26	1	15.25	23.5	39.25	120	1	1	29.5	73.75	143
d__Bacteria;p__Proteobacteria;c__Alphaproteobacteria;o__Sphingomonadales;f__Sphingomonadaceae	1	24.25	62	113	176	13	17	41.5	101.25	156	10	10.5	13	16.25	28	1	1	16.5	36.5	87	1	1	1	9.25	30
d__Bacteria;p__Proteobacteria;c__Gammaproteobacteria;o__Burkholderiales;f__Oxalobacteraceae	1	1	119.5	278.25	399	1	18.5	37.5	51.25	62	1	1	1	1	1	1	1	1	4	6	1	1	1	1	1
d__Bacteria;p__Firmicutes;c__Bacilli;o__Lactobacillales;f__Lactobacillaceae	1	1	4	8	11	27	885	1617.5	2899	4998	4709	7807	25999.5	41316.5	41713	1	1.75	12	20	28	24690	26155.2	27946	30005.2	34954
d__Bacteria;p__Bacteroidota;c__Bacteroidia;o__Sphingobacteriales;f__Sphingobacteriaceae	1	1	1	2.5	7	1	1	1	1	1	1	1	10.5	22.25	28	1	1	48.5	150.75	185	1	1	1	1	4
d__Bacteria;p__Proteobacteria;c__Alphaproteobacteria;o__Rhizobiales;f__Beijerinckiaceae	1	1	1	2.5	7	1	1	1	1	1	1	1.5	4	10.25	18	1	1	3.5	33.75	69	1	1	1	1	1
d__Bacteria;p__Proteobacteria;c__Gammaproteobacteria;o__Burkholderiales;f__Burkholderiaceae	1	1	1	3.75	12	1	1	1	1	1	1	1	1	1	1	1	69	3972	9526.5	15247	1	1	1	1	1
d__Bacteria;p__Actinobacteriota;c__Actinobacteria;o__Propionibacteriales;f__Propionibacteriaceae	12	15.75	305	599.75	620	1	15	28	47	91	16	28.25	56.5	72.75	91	287	460.25	897.5	1217	6358	3	7	14	33.75	366
d__Bacteria;p__Firmicutes;c__Bacilli;o__Staphylococcales;f__Staphylococcaceae	1	1	29.5	71	110	1	5.5	26	34.5	55	1	1	1	8.5	14	23	36.25	69	87.5	246	1	1	1	28.75	43
d__Bacteria;p__Bacteroidota;c__Bacteroidia;o__Bacteroidales;f__Rikenellaceae	1	1	1	56.25	222	1	1	1	1	1	1	1	1	1	1	1	1	1	1	1	1	1	1	1	1
d__Bacteria;p__Bacteroidota;c__Bacteroidia;o__Flavobacteriales;f__Weeksellaceae	1	1	1	1	1	1	1	1	1	1	1	1	1	1	1	1	1	186.5	439.5	647	1	1	1	1	1
d__Bacteria;p__Proteobacteria;c__Alphaproteobacteria;o__Rhizobiales;f__Rhizobiaceae	1	7	32.5	56.75	59	4	8.25	30.5	51.25	113	1	1	13	27.25	85	1	1	7	61.75	82	1	1	1	1	4
d__Bacteria;p__Firmicutes;c__Bacilli;o__Lactobacillales;f__Streptococcaceae	1	1	24	48.5	53	1	1	1	3.25	15	1	1	1	1	1	1	1	1	21.25	98	1	1	1	1	13
d__Bacteria;p__Proteobacteria;c__Alphaproteobacteria;o__Caulobacterales;f__Caulobacteraceae	4	8.5	124	248.5	280	14	23	99	186.25	475	1	1	21.5	43.5	53	1	3.75	27.5	55	392	1	1	1	1	4
d__Bacteria;p__Proteobacteria;c__Gammaproteobacteria;o__Legionellales;f__Legionellaceae	1	1	1	1	1	1	1	1	1	1	1	1	1	1	1	1	1	1	1	160	1	1	1	1	1
d__Bacteria;p__Firmicutes;c__Bacilli;o__Lactobacillales;f__Leuconostocaceae	1	1	1	1	1	7	289.25	561.5	776	1390	23	32.5	241.5	449	512	1	1	235	518.5	676	17	57.25	99.5	192.75	420
d__Bacteria;p__Firmicutes;c__Bacilli;o__Exiguobacterales;f__Exiguobacteraceae	1	1	18	39.75	54	1	1	1	3.25	74	1	1	1	1	1	1	1	1	1	1	1	1	1	1	1
d__Bacteria;p__Actinobacteriota;c__Actinobacteria;o__Micrococcales;f__Micrococcaceae	1	1	48	104.75	134	1	1	4.5	11.75	33	1	1	1	1	1	1	1	1	1	1	1	1	1	1	1
