# Supplementary material for: Different Long-Term Nutritional Regimens of Drosophila melanogaster Shape Its Microbiota and Associated Metabolic Activity in a Sex-Specific Manner
Source: Insects. 2025 Feb 1;16(2):141. doi: 10.3390/insects16020141 (PMC11856610; doi:10.3390/insects16020141)
Supplement: Supplementary file 1 [file insects-16-00141-s001.zip › Table S5. ancom-percent-abundances-Sex.xlsx]

## Sheet: ancom-percent-abundances-Sex
Percentile	0	25	50	75	100	0	25	50	75	100
Group	Female	Female	Female	Female	Female	Male	Male	Male	Male	Male
d__Bacteria;p__Firmicutes;c__Bacilli;o__Paenibacillales;f__Paenibacillaceae	1	1	1	1	1	1	1	1	1	600
d__Bacteria;p__Proteobacteria;c__Gammaproteobacteria;o__Pseudomonadales;f__Pseudomonadaceae	1	10	408.5	589.5	3279	1	1	871.5	1283.75	15813
d__Bacteria;p__Firmicutes;c__Bacilli;o__Bacillales;f__Bacillaceae	1	1	1	2032.75	3854	1	1	1	1	634
d__Bacteria;p__Proteobacteria;c__Gammaproteobacteria;o__Xanthomonadales;f__Xanthomonadaceae	1	1	32	282.5	1454	1	1	124.5	274	3016
d__Bacteria;p__Proteobacteria;c__Alphaproteobacteria;o__Acetobacterales;f__Acetobacteraceae	3246	5700.5	8596.5	25078.8	38291	1371	8733.25	24388.5	32063.8	43825
d__Bacteria;p__Actinobacteriota;c__Actinobacteria;o__Corynebacteriales;f__Corynebacteriaceae	1	7	41	75.75	145	1	1	1	9.25	271
d__Bacteria;p__Proteobacteria;c__Gammaproteobacteria;o__Burkholderiales;f__Comamonadaceae	1	1	3.5	108	1472	1	1	1	51.25	107
d__Bacteria;p__Proteobacteria;c__Gammaproteobacteria;o__Pseudomonadales;f__Moraxellaceae	1	17.75	68.5	443	16884	1	1	15.5	5121	28234
d__Bacteria;p__Proteobacteria;c__Alphaproteobacteria;o__Sphingomonadales;f__Sphingomonadaceae	1	1	13	31.5	156	1	10.5	17	36.5	176
d__Bacteria;p__Proteobacteria;c__Gammaproteobacteria;o__Burkholderiales;f__Oxalobacteraceae	1	1	1	1	26	1	1	1	51.25	399
d__Bacteria;p__Firmicutes;c__Bacilli;o__Lactobacillales;f__Lactobacillaceae	1	7.75	4077	33441.8	41713	4	20	959	9775	30372
d__Bacteria;p__Bacteroidota;c__Bacteroidia;o__Sphingobacteriales;f__Sphingobacteriaceae	1	1	4	26.75	185	1	1	1	1	4
d__Bacteria;p__Proteobacteria;c__Alphaproteobacteria;o__Rhizobiales;f__Beijerinckiaceae	1	1	1	10.75	69	1	1	1	1	6
d__Bacteria;p__Proteobacteria;c__Gammaproteobacteria;o__Burkholderiales;f__Burkholderiaceae	1	1	1	9.25	15247	1	1	1	1	273
d__Bacteria;p__Actinobacteriota;c__Actinobacteria;o__Propionibacteriales;f__Propionibacteriaceae	18	49.25	91	362.5	785	1	10.5	15.5	52.5	6358
d__Bacteria;p__Firmicutes;c__Bacilli;o__Staphylococcales;f__Staphylococcaceae	1	15	36.5	57.25	110	1	1	1	17.75	246
d__Bacteria;p__Bacteroidota;c__Bacteroidia;o__Bacteroidales;f__Rikenellaceae	1	1	1	1	222	1	1	1	1	1
d__Bacteria;p__Bacteroidota;c__Bacteroidia;o__Flavobacteriales;f__Weeksellaceae	1	1	1	1	647	1	1	1	1	1
d__Bacteria;p__Proteobacteria;c__Alphaproteobacteria;o__Rhizobiales;f__Rhizobiaceae	1	5.25	26.5	72.25	113	1	1	1	4	59
d__Bacteria;p__Firmicutes;c__Bacilli;o__Lactobacillales;f__Streptococcaceae	1	1	1	10.75	53	1	1	1	1	98
d__Bacteria;p__Proteobacteria;c__Alphaproteobacteria;o__Caulobacterales;f__Caulobacteraceae	1	5.5	43.5	143.75	475	1	1	1	20	280
d__Bacteria;p__Proteobacteria;c__Gammaproteobacteria;o__Legionellales;f__Legionellaceae	1	1	1	1	1	1	1	1	1	160
d__Bacteria;p__Firmicutes;c__Bacilli;o__Lactobacillales;f__Leuconostocaceae	1	222.5	443	529.25	1390	1	1	20	51	665
d__Bacteria;p__Firmicutes;c__Bacilli;o__Exiguobacterales;f__Exiguobacteraceae	1	1	1	1	74	1	1	1	1	54
d__Bacteria;p__Actinobacteriota;c__Actinobacteria;o__Micrococcales;f__Micrococcaceae	1	1	1	1	33	1	1	1	1	134
