# Supplementary material for: Different Long-Term Nutritional Regimens of Drosophila melanogaster Shape Its Microbiota and Associated Metabolic Activity in a Sex-Specific Manner
Source: Insects. 2025 Feb 1;16(2):141. doi: 10.3390/insects16020141 (PMC11856610; doi:10.3390/insects16020141)
Supplement: Supplementary file 1 [file insects-16-00141-s001.zip › Table S6. ancom-percent-abundances-Sex-Diet.xlsx]

## Sheet: percent-abundances
Percentile	0	25	50	75	100	0	25	50	75	100	0	25	50	75	100	0	25	50	75	100	0	25	50	75	100	0	25	50	75	100	0	25	50	75	100	0	25	50	75	100	0	25	50	75	100	0	25	50	75
Group	Female-Apple	Female-Apple	Female-Apple	Female-Apple	Female-Apple	Female-Banana	Female-Banana	Female-Banana	Female-Banana	Female-Banana	Female-Carrot	Female-Carrot	Female-Carrot	Female-Carrot	Female-Carrot	Female-Standard	Female-Standard	Female-Standard	Female-Standard	Female-Standard	Female-Tomato	Female-Tomato	Female-Tomato	Female-Tomato	Female-Tomato	Male-Apple	Male-Apple	Male-Apple	Male-Apple	Male-Apple	Male-Banana	Male-Banana	Male-Banana	Male-Banana	Male-Banana	Male-Carrot	Male-Carrot	Male-Carrot	Male-Carrot	Male-Carrot	Male-Standard	Male-Standard	Male-Standard	Male-Standard	Male-Standard	Male-Tomato	Male-Tomato	Male-Tomato	Male-Tomato
d__Bacteria;p__Firmicutes;c__Bacilli;o__Paenibacillales;f__Paenibacillaceae	1	1	1	1	1	1	1	1	1	1	1	1	1	1	1	1	1	1	1	1	1	1	1	1	1	1	1	1	1	1	1	1	1	1	1	1	1	1	1	1	1	1	1	1	1	346	450.5	555	577.5
d__Bacteria;p__Proteobacteria;c__Gammaproteobacteria;o__Pseudomonadales;f__Pseudomonadaceae	1	1	1	1	1	618	774	930	2104.5	3279	413	499	585	588	591	230	317	404	471	538	7	7.5	8	12	16	1157	1199.25	1241.5	1283.75	1326	852	871.5	891	959	1027	1	1	1	1	1	1	1	1	5	9	13285	13367	13449	14631
d__Bacteria;p__Firmicutes;c__Bacilli;o__Bacillales;f__Bacillaceae	1	1	1	1	1	1	1	1	1	1	1272	1678	2084	2105.5	2127	1879	2489	3099	3476.5	3854	1	1	1	1	1	1	1	1	1	1	1	1	1	1	1	1	1	1	1	1	1	1	1	1	1	373	419	465	549.5
d__Bacteria;p__Proteobacteria;c__Gammaproteobacteria;o__Xanthomonadales;f__Xanthomonadaceae	1	15	29	43	57	581	797.5	1014	1234	1454	1	1	1	2	3	68	101	134	233	332	1	1	1	4	7	2247	2439.25	2631.5	2823.75	3016	238	262	286	344.5	403	1	1	1	1	1	1	1	1	1	1	80	124.5	169	191.5
d__Bacteria;p__Proteobacteria;c__Alphaproteobacteria;o__Acetobacterales;f__Acetobacteraceae	23185	25419.8	27654.5	29889.2	32124	3246	3505.5	3765	4647.5	5530	4391	6394.5	8398	8596.5	8795	25710	28563	31416	34853.5	38291	6212	6417	6622	8144	9666	8514	8733.25	8952.5	9171.75	9391	29531	32403	35275	36695.5	38116	28821	30864.5	32908	38366.5	43825	13862	18141	22420	24388.5	26357	1371	1712	2053	2195
d__Bacteria;p__Actinobacteriota;c__Actinobacteria;o__Corynebacteriales;f__Corynebacteriaceae	49	61.5	74	86.5	99	1	1	1	1	1	32	73	114	129.5	145	1	33.5	66	72.5	79	25	29	33	49.5	66	1	1	1	1	1	1	1	1	1	1	6	6.5	7	8.5	10	18	28	38	154.5	271	1	1	1	1
d__Bacteria;p__Proteobacteria;c__Gammaproteobacteria;o__Burkholderiales;f__Comamonadaceae	1	1	1	1	1	82	83	84	100	116	1	1	1	3.5	6	700	787.5	875	1173.5	1472	1	1	1	1	1	90	94.25	98.5	102.75	107	1	34.5	68	68.5	69	1	1	1	1	1	1	1	1	1	1	1	1	1	1
d__Bacteria;p__Proteobacteria;c__Gammaproteobacteria;o__Pseudomonadales;f__Moraxellaceae	5	139.5	274	408.5	543	9751	10032.5	10314	13599	16884	1	8	15	20.5	26	1	16	31	75.5	120	58	68.5	79	111	143	26555	26974.8	27394.5	27814.2	28234	4680	4974	5268	6047.5	6827	1	1	1	3	5	15	15.5	16	29	42	1	1	1	1
d__Bacteria;p__Proteobacteria;c__Alphaproteobacteria;o__Sphingomonadales;f__Sphingomonadaceae	1	8.75	16.5	24.25	32	66	89.5	113	134.5	156	10	12	14	15.5	17	1	1	1	1	1	1	6.5	12	21	30	92	113	134	155	176	13	15	17	17	17	10	11	12	20	28	32	35	38	62.5	87	1	1	1	1
d__Bacteria;p__Proteobacteria;c__Gammaproteobacteria;o__Burkholderiales;f__Oxalobacteraceae	1	1	1	1	1	1	8.5	16	21	26	1	1	1	1	1	1	1	1	3.5	6	1	1	1	1	1	238	278.25	318.5	358.75	399	49	50.5	52	57	62	1	1	1	1	1	1	1	1	3	5	1	1	1	1
d__Bacteria;p__Firmicutes;c__Bacilli;o__Lactobacillales;f__Lactobacillaceae	1	1	1	1	1	2128	2642	3156	4077	4998	41240	41291	41342	41527.5	41713	1	1	1	14.5	28	25878	27391.5	28905	31929.5	34954	7	8	9	10	11	27	419	811	959	1107	4709	5766	6823	8791	10759	4	12	20	20	20	24690	25838.5	26987	28679.5
d__Bacteria;p__Bacteroidota;c__Bacteroidia;o__Sphingobacteriales;f__Sphingobacteriaceae	1	2.5	4	5.5	7	1	1	1	1	1	20	21.5	23	25.5	28	96	132.5	169	177	185	1	1	1	1	1	1	1	1	1	1	1	1	1	1	1	1	1	1	1	1	1	1	1	1	1	1	1	1	2.5
d__Bacteria;p__Proteobacteria;c__Alphaproteobacteria;o__Rhizobiales;f__Beijerinckiaceae	1	2.5	4	5.5	7	1	1	1	1	1	1	6.5	12	15	18	1	22	43	56	69	1	1	1	1	1	1	1	1	1	1	1	1	1	1	1	1	2	3	4	5	1	1	1	3.5	6	1	1	1	1
d__Bacteria;p__Proteobacteria;c__Gammaproteobacteria;o__Burkholderiales;f__Burkholderiaceae	1	3.75	6.5	9.25	12	1	1	1	1	1	1	1	1	1	1	7671	8908	10145	12696	15247	1	1	1	1	1	1	1	1	1	1	1	1	1	1	1	1	1	1	1	1	1	1	1	137	273	1	1	1	1
d__Bacteria;p__Actinobacteriota;c__Actinobacteria;o__Propionibacteriales;f__Propionibacteriaceae	593	599.75	606.5	613.25	620	41	45	49	70	91	50	63	76	83.5	91	287	319.5	352	568.5	785	18	28.5	39	202.5	366	12	13.25	14.5	15.75	17	1	8	15	15	15	16	18.5	21	42	63	1010	1148	1286	3822	6358	3	4.5	6	8
d__Bacteria;p__Firmicutes;c__Bacilli;o__Staphylococcales;f__Staphylococcaceae	58	71	84	97	110	33	34	35	45	55	1	1	1	6	11	27	50.5	74	83	92	1	19.5	38	40.5	43	1	1	1	1	1	1	1	1	10	19	1	1	1	7.5	14	23	43.5	64	155	246	1	1	1	1
d__Bacteria;p__Bacteroidota;c__Bacteroidia;o__Bacteroidales;f__Rikenellaceae	1	56.25	111.5	166.75	222	1	1	1	1	1	1	1	1	1	1	1	1	1	1	1	1	1	1	1	1	1	1	1	1	1	1	1	1	1	1	1	1	1	1	1	1	1	1	1	1	1	1	1	1
d__Bacteria;p__Bacteroidota;c__Bacteroidia;o__Flavobacteriales;f__Weeksellaceae	1	1	1	1	1	1	1	1	1	1	1	1	1	1	1	372	417	462	554.5	647	1	1	1	1	1	1	1	1	1	1	1	1	1	1	1	1	1	1	1	1	1	1	1	1	1	1	1	1	1
d__Bacteria;p__Proteobacteria;c__Alphaproteobacteria;o__Rhizobiales;f__Rhizobiaceae	1	3	5	7	9	40	47.5	55	84	113	25	26.5	28	56.5	85	13	45.5	78	80	82	1	1	1	2.5	4	56	56.75	57.5	58.25	59	4	4	4	12.5	21	1	1	1	1	1	1	1	1	1	1	1	1	1	1
d__Bacteria;p__Firmicutes;c__Bacilli;o__Lactobacillales;f__Streptococcaceae	47	48.5	50	51.5	53	1	2.5	4	9.5	15	1	1	1	1	1	1	1	1	1	1	1	1	1	7	13	1	1	1	1	1	1	1	1	1	1	1	1	1	1	1	1	14.5	28	63	98	1	1	1	1
d__Bacteria;p__Proteobacteria;c__Alphaproteobacteria;o__Caulobacterales;f__Caulobacteraceae	4	5.5	7	8.5	10	172	181.5	191	333	475	42	43	44	48.5	53	43	51	59	225.5	392	1	1	1	2.5	4	238	248.5	259	269.5	280	14	18	22	24	26	1	1	1	1	1	1	1	1	6.5	12	1	1	1	1
d__Bacteria;p__Proteobacteria;c__Gammaproteobacteria;o__Legionellales;f__Legionellaceae	1	1	1	1	1	1	1	1	1	1	1	1	1	1	1	1	1	1	1	1	1	1	1	1	1	1	1	1	1	1	1	1	1	1	1	1	1	1	1	1	1	1	1	80.5	160	1	1	1	1
d__Bacteria;p__Firmicutes;c__Bacilli;o__Lactobacillales;f__Leuconostocaceae	1	1	1	1	1	233	523	813	1101.5	1390	431	443	455	483.5	512	469	502	535	605.5	676	114	166.5	219	319.5	420	1	1	1	1	1	7	232.5	458	561.5	665	23	24.5	26	39	52	1	1	1	1	1	17	32.5	48	66.5
d__Bacteria;p__Firmicutes;c__Bacilli;o__Exiguobacterales;f__Exiguobacteraceae	1	1	1	1	1	1	1	1	37.5	74	1	1	1	1	1	1	1	1	1	1	1	1	1	1	1	35	39.75	44.5	49.25	54	1	1	1	2.5	4	1	1	1	1	1	1	1	1	1	1	1	1	1	1
d__Bacteria;p__Actinobacteriota;c__Actinobacteria;o__Micrococcales;f__Micrococcaceae	1	1	1	1	1	1	7	13	23	33	1	1	1	1	1	1	1	1	1	1	1	1	1	1	1	95	104.75	114.5	124.25	134	1	1	1	4.5	8	1	1	1	1	1	1	1	1	1	1	1	1	1	1
[truncated: 1 more columns]
