# Supplementary material for: Different Long-Term Nutritional Regimens of Drosophila melanogaster Shape Its Microbiota and Associated Metabolic Activity in a Sex-Specific Manner
Source: Insects. 2025 Feb 1;16(2):141. doi: 10.3390/insects16020141 (PMC11856610; doi:10.3390/insects16020141)
Supplement: Supplementary file 1 [file insects-16-00141-s001.zip › Table S7. ancom-W-scores-Diet.xlsx]

## Sheet: ancom-W-scores-Diet
	W	Reject null hypothesis
d__Bacteria;p__Firmicutes;c__Bacilli;o__Lactobacillales;f__Lactobacillaceae	24	TRUE
d__Bacteria;p__Proteobacteria;c__Gammaproteobacteria;o__Pseudomonadales;f__Moraxellaceae	22	TRUE
d__Bacteria;p__Firmicutes;c__Bacilli;o__Lactobacillales;f__Leuconostocaceae	20	TRUE
d__Bacteria;p__Proteobacteria;c__Gammaproteobacteria;o__Burkholderiales;f__Burkholderiaceae	18	TRUE
d__Bacteria;p__Firmicutes;c__Bacilli;o__Paenibacillales;f__Paenibacillaceae	15	FALSE
d__Bacteria;p__Proteobacteria;c__Gammaproteobacteria;o__Xanthomonadales;f__Xanthomonadaceae	13	FALSE
d__Bacteria;p__Bacteroidota;c__Bacteroidia;o__Sphingobacteriales;f__Sphingobacteriaceae	11	FALSE
d__Bacteria;p__Bacteroidota;c__Bacteroidia;o__Flavobacteriales;f__Weeksellaceae	11	FALSE
d__Bacteria;p__Proteobacteria;c__Gammaproteobacteria;o__Burkholderiales;f__Oxalobacteraceae	10	FALSE
d__Bacteria;p__Proteobacteria;c__Alphaproteobacteria;o__Rhizobiales;f__Rhizobiaceae	9	FALSE
d__Bacteria;p__Actinobacteriota;c__Actinobacteria;o__Propionibacteriales;f__Propionibacteriaceae	8	FALSE
d__Bacteria;p__Firmicutes;c__Bacilli;o__Bacillales;f__Bacillaceae	8	FALSE
d__Bacteria;p__Proteobacteria;c__Alphaproteobacteria;o__Caulobacterales;f__Caulobacteraceae	8	FALSE
d__Bacteria;p__Proteobacteria;c__Gammaproteobacteria;o__Burkholderiales;f__Comamonadaceae	8	FALSE
d__Bacteria;p__Proteobacteria;c__Alphaproteobacteria;o__Rhizobiales;f__Beijerinckiaceae	7	FALSE
d__Bacteria;p__Actinobacteriota;c__Actinobacteria;o__Corynebacteriales;f__Corynebacteriaceae	6	FALSE
d__Bacteria;p__Bacteroidota;c__Bacteroidia;o__Bacteroidales;f__Rikenellaceae	5	FALSE
d__Bacteria;p__Firmicutes;c__Bacilli;o__Staphylococcales;f__Staphylococcaceae	4	FALSE
d__Bacteria;p__Proteobacteria;c__Gammaproteobacteria;o__Pseudomonadales;f__Pseudomonadaceae	4	FALSE
d__Bacteria;p__Proteobacteria;c__Alphaproteobacteria;o__Acetobacterales;f__Acetobacteraceae	4	FALSE
d__Bacteria;p__Firmicutes;c__Bacilli;o__Exiguobacterales;f__Exiguobacteraceae	4	FALSE
d__Bacteria;p__Actinobacteriota;c__Actinobacteria;o__Micrococcales;f__Micrococcaceae	4	FALSE
d__Bacteria;p__Proteobacteria;c__Alphaproteobacteria;o__Sphingomonadales;f__Sphingomonadaceae	3	FALSE
d__Bacteria;p__Firmicutes;c__Bacilli;o__Lactobacillales;f__Streptococcaceae	3	FALSE
d__Bacteria;p__Proteobacteria;c__Gammaproteobacteria;o__Legionellales;f__Legionellaceae	2	FALSE
